# Supplementary material for: Structure and dynamics of a multidomain nitric oxide synthase regulated by a C2 domain
Source: Sci Adv. 2026 Feb 20;12(8):eaeb4529. doi: 10.1126/sciadv.aeb4529 (PMC12922734; doi:10.1126/sciadv.aeb4529)
Supplement: Supplementary file 2 — Movie S1 [file sciadv.aeb4529_movie_s1.zip]

Archive with 1 entries (1 files):
- aeb4529_movie_s1.mp4
